# Supplementary material for: Systematics of Scelioninae (Hymenoptera, Platygastroidea): new synonymy, distribution, and species
Source: Zookeys. 2019 Oct 9;879:23–31. doi: 10.3897/zookeys.879.38788 (PMC6795604; doi:10.3897/zookeys.879.38788)
Supplement: XML Treatment for Aneuroscelio [file zookeys.879.38788-treatment1.xml]

<!DOCTYPE tp:taxon-treatment
  PUBLIC "-//TaxonX//DTD Taxonomic Treatment Publishing DTD v0 20100105//EN" "tax-treatment-NSO.dtd">
<tp:taxon-treatment xmlns:tp="http://www.plazi.org/taxpub"><tp:treatment-meta><kwd-group><label>Taxon classification</label><kwd><named-content xmlns:xlink="http://www.w3.org/1999/xlink" content-type="kingdom">Animalia</named-content></kwd><kwd><named-content xmlns:xlink="http://www.w3.org/1999/xlink" content-type="order">Hymenoptera</named-content></kwd><kwd><named-content xmlns:xlink="http://www.w3.org/1999/xlink" content-type="family">Platygastroidea</named-content></kwd></kwd-group><mixed-citation publication-type="journal"><person-group><name><surname>Johnson</surname><given-names>Norman F.</given-names></name><name><surname>Musetti</surname><given-names>Luciana</given-names></name><name><surname>Masner</surname><given-names>Lubomír</given-names></name></person-group><article-title>Systematics of <tp:taxon-name><tp:taxon-name-part taxon-name-part-type="subfamily">Scelioninae</tp:taxon-name-part></tp:taxon-name> (<tp:taxon-name><tp:taxon-name-part taxon-name-part-type="order">Hymenoptera</tp:taxon-name-part></tp:taxon-name>, <tp:taxon-name><tp:taxon-name-part taxon-name-part-type="superfamily">Platygastroidea</tp:taxon-name-part></tp:taxon-name>): new synonymy, distribution, and species</article-title><source>Zookeys</source><day>09</day><month>10</month><year>2019</year><volume>879</volume><fpage>23</fpage><lpage>31</lpage><pub-id pub-id-type="doi">10.3897/zookeys.879.38788</pub-id></mixed-citation></tp:treatment-meta><tp:nomenclature><tp:taxon-name><object-id xmlns:xlink="http://www.w3.org/1999/xlink" content-type="arpha" xlink:type="simple">31007752-E748-5982-8B74-1A68E8DAC9B6</object-id>
              <tp:taxon-name-part taxon-name-part-type="genus" reg="Aneuroscelio">Aneuroscelio</tp:taxon-name-part>
            </tp:taxon-name><tp:taxon-authority>Kieffer</tp:taxon-authority><tp:nomenclature-citation-list><tp:nomenclature-citation><tp:taxon-name>
                  <tp:taxon-name-part taxon-name-part-type="genus" reg="Aneuroscelio">Aneuroscelio</tp:taxon-name-part>
                </tp:taxon-name><comment>Kieffer, 1913a: 14. Type: <tp:taxon-name><tp:taxon-name-part taxon-name-part-type="genus" reg="Aneuroscelio">Aneuroscelio</tp:taxon-name-part> <tp:taxon-name-part taxon-name-part-type="species" reg="rufipes">rufipes</tp:taxon-name-part></tp:taxon-name> Kieffer, by monotypy and original designation. Kieffer, 1926: 266, 278 (description, keyed); Muesebeck &amp; Walkley, 1956: 328 (citation of type species); Johnson, 1992: 336 (cataloged, catalog of world species).</comment></tp:nomenclature-citation><tp:nomenclature-citation><tp:taxon-name>
                  <tp:taxon-name-part taxon-name-part-type="genus" reg="Doddiella">Doddiella</tp:taxon-name-part>
                </tp:taxon-name><comment>Kieffer, 1913b: 109. Type: <tp:taxon-name><tp:taxon-name-part taxon-name-part-type="genus" reg="Doddiella">Doddiella</tp:taxon-name-part> <tp:taxon-name-part taxon-name-part-type="species" reg="nigriceps">nigriceps</tp:taxon-name-part></tp:taxon-name> Kieffer, by monotypy and original designation. <bold>Syn. nov</bold>. Kieffer, 1926: 266, 281 (description, keyed); Priesner, 1951 (key to African species); Muesebeck &amp; Walkley, 1956: 348 (citation of type species); Masner, 1976: 6, 56 (description, keyed, synonymy); Galloway &amp; Austin, 1984: 5, 77 (diagnosis, list of species described from Australia, keyed); Johnson, 1992: 367 (cataloged, catalog of species); Austin &amp; Field, 1997: 36, 68 (structure of ovipositor system, discussion of phylogenetic relationships); Lê, 2000: 31, 87 (keyed, description); Rajmohana K., 2006: 115 (keyed); Kononova &amp; Kozlov, 2008: 21, 181 (description, keyed, key to species of Palearctic region); Rajmohana, 2014: 6, 21 (description, keyed).</comment></tp:nomenclature-citation><tp:nomenclature-citation><tp:taxon-name>
                  <tp:taxon-name-part taxon-name-part-type="genus" reg="Aratala">Aratala</tp:taxon-name-part>
                </tp:taxon-name><comment>Dodd, 1927: 74. Type: <tp:taxon-name><tp:taxon-name-part taxon-name-part-type="genus" reg="Aratala">Aratala</tp:taxon-name-part> <tp:taxon-name-part taxon-name-part-type="species" reg="globiceps">globiceps</tp:taxon-name-part></tp:taxon-name> Dodd, by monotypy and original designation. <bold>Syn. nov</bold>. Muesebeck &amp; Walkley, 1956: 331 (citation of type species); Masner, 1976: 56 (junior synonym of <tp:taxon-name><tp:taxon-name-part taxon-name-part-type="genus" reg="Doddiella">Doddiella</tp:taxon-name-part></tp:taxon-name> Kieffer).</comment></tp:nomenclature-citation></tp:nomenclature-citation-list></tp:nomenclature></tp:taxon-treatment>
