# Supplementary material for: Systematics of Scelioninae (Hymenoptera, Platygastroidea): new synonymy, distribution, and species
Source: Zookeys. 2019 Oct 9;879:23–31. doi: 10.3897/zookeys.879.38788 (PMC6795604; doi:10.3897/zookeys.879.38788)
Supplement: XML Treatment for Tyrannoscelio cerradensis [file zookeys.879.38788-treatment2.xml]

<!DOCTYPE tp:taxon-treatment
  PUBLIC "-//TaxonX//DTD Taxonomic Treatment Publishing DTD v0 20100105//EN" "tax-treatment-NSO.dtd">
<tp:taxon-treatment xmlns:tp="http://www.plazi.org/taxpub"><tp:treatment-meta><kwd-group><label>Taxon classification</label><kwd><named-content xmlns:xlink="http://www.w3.org/1999/xlink" content-type="kingdom">Animalia</named-content></kwd><kwd><named-content xmlns:xlink="http://www.w3.org/1999/xlink" content-type="order">Hymenoptera</named-content></kwd><kwd><named-content xmlns:xlink="http://www.w3.org/1999/xlink" content-type="family">Platygastroidea</named-content></kwd></kwd-group><mixed-citation publication-type="journal"><person-group><name><surname>Johnson</surname><given-names>Norman F.</given-names></name><name><surname>Musetti</surname><given-names>Luciana</given-names></name><name><surname>Masner</surname><given-names>Lubomír</given-names></name></person-group><article-title>Systematics of <tp:taxon-name><tp:taxon-name-part taxon-name-part-type="subfamily">Scelioninae</tp:taxon-name-part></tp:taxon-name> (<tp:taxon-name><tp:taxon-name-part taxon-name-part-type="order">Hymenoptera</tp:taxon-name-part></tp:taxon-name>, <tp:taxon-name><tp:taxon-name-part taxon-name-part-type="superfamily">Platygastroidea</tp:taxon-name-part></tp:taxon-name>): new synonymy, distribution, and species</article-title><source>Zookeys</source><day>09</day><month>10</month><year>2019</year><volume>879</volume><fpage>23</fpage><lpage>31</lpage><pub-id pub-id-type="doi">10.3897/zookeys.879.38788</pub-id></mixed-citation></tp:treatment-meta><tp:nomenclature><tp:taxon-name><object-id xmlns:xlink="http://www.w3.org/1999/xlink" content-type="arpha" xlink:type="simple">8E0EA38D-C638-5B53-BF8B-416C9490EACD</object-id>
              <tp:taxon-name-part taxon-name-part-type="genus" reg="Tyrannoscelio">Tyrannoscelio</tp:taxon-name-part>
              <tp:taxon-name-part taxon-name-part-type="species" reg="cerradensis">cerradensis</tp:taxon-name-part>
              <object-id xmlns:xlink="http://www.w3.org/1999/xlink" content-type="zoobank" xlink:type="simple">http://zoobank.org/D7781AC6-EB44-4863-BFAC-8FA15FE24A21</object-id>
            </tp:taxon-name><tp:taxon-status xmlns:xlink="http://www.w3.org/1999/xlink" xlink:type="simple">sp. nov.</tp:taxon-status><xref ref-type="fig" rid="F1">Figs 2–6</xref></tp:nomenclature><tp:treatment-sec sec-type="diagnosis" id="SECID0EFMAE"><title>Diagnosis.</title><p>Similar to other known species in the genus, differing in the following characters. Body color: entirely dark brown except for brownish-yellow apex of frontal shelf. Frontal shelf: margined by 13–14 rounded teeth in female, ten in male. Median longitudinal furrow on vertex: weak, incomplete, visible only near occipital carina. Sculpture of vertex: rugose-reticulate, with superimposed coriaceous microsculpture. OOL: slightly less than ocellar diameter. Outer margin of mandible: with five to six teeth. Sculpture of mesoscutum: coriaceous, with longitudinal striae present only near transscutal articulation. Sculpture of mesoscutellum: rugose, with superimposed coriaceous microsculpture. Notauli: present only in posterior half of mesoscutum. Metascutellum shape: roughly triangular. Mesopleural carina: distinct, complete. Plicae on propodeum: well-developed. Felt field: present on S2.</p></tp:treatment-sec><tp:treatment-sec sec-type="material" id="SECID0EKMAE"><title>Material еxamined.</title><p>Holotype female: OSUC <ext-link xmlns:xlink="http://www.w3.org/1999/xlink" ext-link-type="uri" xlink:href="http://hol.osu.edu/spmInfo.html?id=OSUC%20232307" xlink:type="simple">232307</ext-link>, PARAGUAY: San Pedro, Cororo-Rio Ypane, XII-5/9-1983, Malaise Trap, M. Wasbauer coll. Deposited in California Department of Food and Agriculture (Sacramento). Paratypes: 3 males, OSUC <ext-link xmlns:xlink="http://www.w3.org/1999/xlink" ext-link-type="uri" xlink:href="http://hol.osu.edu/spmInfo.html?id=OSUC%20711174" xlink:type="simple">711174</ext-link>, <ext-link xmlns:xlink="http://www.w3.org/1999/xlink" ext-link-type="uri" xlink:href="http://hol.osu.edu/spmInfo.html?id=OSUC%20786576" xlink:type="simple">786576</ext-link>, <ext-link xmlns:xlink="http://www.w3.org/1999/xlink" ext-link-type="uri" xlink:href="http://hol.osu.edu/spmInfo.html?id=OSUC%20786579" xlink:type="simple">786579</ext-link>. BRAZIL: Mato Grosso, Fazenda Formozinho, Mun. Tangará da Serra, 594 m, <named-content xmlns:xlink="http://www.w3.org/1999/xlink" content-type="dwc:verbatimCoordinates" xlink:type="simple"><named-content content-type="geo-json" specific-use="{&#34;type&#34;:&#34;Point&#34;,&#34;coordinates&#34;:[-57.930278,-14.492500]}" id="NCID0EHNAE" xlink:type="simple">14°29'33"S 57°55'49"W</named-content></named-content>, 14.xii.2013, cerradão, flight int. trap, F. Génier &amp; L. Sawaris, 2013-152 (CNCI).</p></tp:treatment-sec><tp:treatment-sec sec-type="etymology" id="SECID0EMNAE"><title>Etymology.</title><p>The specific epithet refers to the cerrado habitat in which the specimens were collected and is treated as an adjective.</p></tp:treatment-sec><tp:treatment-sec sec-type="comments" id="SECID0ERNAE"><title>Comments.</title><p>Since the original description of <italic><tp:taxon-name><tp:taxon-name-part taxon-name-part-type="genus" reg="Tyrannoscelio">T.</tp:taxon-name-part> <tp:taxon-name-part taxon-name-part-type="species" reg="genieri">genieri</tp:taxon-name-part></tp:taxon-name></italic> several additional specimens have been collected in the Brazilian state of Espírito Santo in or near the Sooretama Biological Reserve, the same area from which the species was described originally. The habitats are described on the specimen labels as semi-deciduous or primary lowland Atlantic forest. The additional species in the Center-West of Brazil, Paraguay, and Colombia suggests that the genus is very widely distributed and rare or perhaps restricted in its habitat preferences or timing of adult emergence.</p><fig id="F1" position="float" orientation="portrait"><object-id xmlns:xlink="http://www.w3.org/1999/xlink" content-type="doi" xlink:type="simple">10.3897/zookeys.879.38788.figures1-6</object-id><object-id xmlns:xlink="http://www.w3.org/1999/xlink" content-type="arpha" xlink:type="simple">CA0396B8-AFF8-5D91-A94D-6BCEAF8B4F8E</object-id><label>Figures 1–6.</label><caption><p><bold>1</bold> Holotype of <italic><tp:taxon-name><tp:taxon-name-part taxon-name-part-type="genus" reg="Aneuroscelio">Aneuroscelio</tp:taxon-name-part> <tp:taxon-name-part taxon-name-part-type="species" reg="rufipes">rufipes</tp:taxon-name-part></tp:taxon-name></italic> Kieffer. The flaring of the posterior margins of the metasomal segments is an artifact. <bold>2–4</bold><italic><tp:taxon-name><tp:taxon-name-part taxon-name-part-type="genus" reg="Tyrannoscelio">Tyrannoscelio</tp:taxon-name-part> <tp:taxon-name-part taxon-name-part-type="species" reg="cerradensis">cerradensis</tp:taxon-name-part></tp:taxon-name></italic> n.sp., holotype female (OSUC <ext-link xmlns:xlink="http://www.w3.org/1999/xlink" ext-link-type="uri" xlink:href="http://hol.osu.edu/spmInfo.html?id=OSUC%20232307" xlink:type="simple">232307</ext-link>). <bold>2</bold> lateral habitus <bold>3</bold> head and anterior mesosoma, lateral view <bold>4</bold> head and mesosoma, dorsal view. <bold>5–6</bold><italic><tp:taxon-name><tp:taxon-name-part taxon-name-part-type="genus" reg="Tyrannoscelio">T.</tp:taxon-name-part> <tp:taxon-name-part taxon-name-part-type="species" reg="cerradensis">cerradensis</tp:taxon-name-part></tp:taxon-name></italic> n.sp., male (OSUC <ext-link xmlns:xlink="http://www.w3.org/1999/xlink" ext-link-type="uri" xlink:href="http://hol.osu.edu/spmInfo.html?id=OSUC%20711174" xlink:type="simple">711174</ext-link>) <bold>5</bold> head and mesosoma, lateral view <bold>6</bold> head, dorsal view. Scale bars in millimeters.</p></caption><graphic xmlns:xlink="http://www.w3.org/1999/xlink" xlink:href="zookeys-879-023-g001.jpg" position="float" orientation="portrait" xlink:type="simple" id="oo_345413.jpg"><uri content-type="original_file" xlink:type="simple">https://binary.pensoft.net/fig/345413</uri></graphic></fig></tp:treatment-sec></tp:taxon-treatment>
